# Supplementary material for: Predictors of adult ICU mortality: a retrospective study at two government hospitals in Ethiopia
Source: Sci Rep. 2026 Mar 7;16:12487. doi: 10.1038/s41598-026-43206-3 (PMC13087231; doi:10.1038/s41598-026-43206-3)
Supplement: Supplementary file 1 — Supplementary Material 1 [file 41598_2026_43206_MOESM1_ESM.xlsx]

## Sheet: The magnitude of ICU mortali...
Age	Gender	Location	Admission source	what is admission diagnosis	others	what is the outcome of the patient	what was the cause of death	length of ICU stays (in days)	Glasgow coma scale during addmition	Need for mechanical ventilation at admission time	Did the patient develope bedsore?	Did the patient develop HAI after ICU admission?	CCIS
55	female	ZMH	Emergency room	myocardial infarction		improved and transferred to ward		5	15	no	No	NO	4
75	male	ZMH	Operational theater	general surgical		improved and transferred to ward		3	15	no	No	NO	4
35	male	ZMH	Operational theater	head trauma		Died	head trauma	4	7	yes	yes	Yes	0
36	male	ZMH	Emergency room	CNS infection		Died	septic shock	58	7	yes	No	Yes	3
29	female	ZMH	Emergency room	congestive heart failure		improved and transferred to ward		4	15	no	No	NO	2
70	female	ZMH	Emergency room	myocardial infarction		improved and transferred to ward		6	15	no	No	NO	7
35	female	ZMH	Gynecology/Obstetrics	congestive heart failure		improved and transferred to ward		2	15	no	No	NO	1
31	male	ZMH	Emergency room	septic shock		improved and transferred to ward		4	15	no	No	NO	6
33	male	ZMH	Surgical ward	general surgical		improved and transferred to ward		8	15	no	No	NO	0
34	female	ZMH	Gynecology/Obstetrics	stroke	eclampsia	Died	septic shock	36	12	yes	No	Yes	2
31	male	ZMH	Emergency room	septic shock		improved and transferred to ward		2	15	no	No	NO	6
34	female	ZMH	Emergency room	CNS infection		Died	CNS infection	5	14	no	No	NO	0
60	male	ZMH	Emergency room	congestive heart failure		improved and transferred to ward		4	15	no	No	NO	2
52	male	ZMH	Emergency room	stroke		improved and transferred to ward		6	10	no	No	NO	4
71	male	ZMH	Operational theater	general surgical		improved and transferred to ward		2	15	no	No	NO	5
49	female	ZMH	Emergency room	sever pneumonia		Died	ARDS	14	15	yes	No	Yes	2
24	male	ZMH	Emergency room	Relapsing fever		improved and transferred to ward		23	15	yes	No	NO	0
27	male	ZMH	Emergency room		Hypokalaemia	improved and transferred to ward		2	15	no	No	NO	2
52	male	ZMH	Emergency room	myocardial infarction		the same		2	15	no	No	NO	2
59	female	ZMH	Emergency room	myocardial infarction		improved and transferred to ward		2	15	no	No	NO	9
51	female	ZMH	Emergency room	CNS infection		improved and transferred to ward		5	15	no	No	NO	10
35	male	ZMH	Surgical ward	head trauma		Died	CNS infection	12	7	yes	No	NO	2
48	female	ZMH	Medical ward	CNS infection		Died	septic shock	19	10	yes	No	Yes	6
40	female	ZMH	Operational theater	general surgical		improved and transferred to ward		2	15	no	No	NO	0
39	male	ZMH	Emergency room	head trauma		improved and transferred to ward		4	14	no	No	NO	0
57	male	ZMH	Emergency room	congestive heart failure		improved and transferred to ward		10	15	no	No	NO	2
60	female	ZMH	Emergency room	stroke		Died	stroke	3	7	yes	No	NO	5
27	female	ZMH	Gynecology/Obstetrics	general surgical	Eclampsia	improved and transferred to ward		4	14	no	No	NO	0
32	male	ZMH	Emergency room	head trauma		Died	head trauma	8	6	yes	No	NO	0
39	male	ZMH	Emergency room	CNS infection		improved and transferred to ward		11	7	yes	No	NO	1
25	female	ZMH	Gynecology/Obstetrics	general surgical		improved and transferred to ward		5	15	no	No	NO	0
47	female	ZMH	Medical ward	septic shock		Died	septic shock	5	14	no	No	NO	0
17	male	ZMH	Emergency room	CNS infection		improved and transferred to ward		5	7	yes	No	NO	0
16	female	ZMH	Emergency room	CNS infection		Died	septic shock	30	12	yes	No	Yes	7
20	female	ZMH	Emergency room	CNS infection		Died	septic shock	15	12	yes	No	Yes	6
48	female	ZMH	Emergency room	CNS infection		Died	septic shock	6	15	yes	No	NO	6
63	female	ZMH	Emergency room	ARDS		Died	PE	5	13	yes	No	NO	0
25	female	ZMH	Emergency room	septic shock		Died	ARDS	11	15	yes	No	NO	1
70	male	ZMH	Emergency room	septic shock		Died	septic shock	7	13	yes	No	Yes	4
26	male	ZMH	Emergency room	septic shock		Died	septic shock	2	6	yes	No	NO	5
23	male	ZMH	Emergency room	Relapsing fever		Died	Relapsing fever	6	15	yes	No	Yes	3
38	male	ZMH	Emergency room	septic shock		Died	septic shock	9	14	yes	No	Yes	6
26	female	ZMH	Emergency room	septic shock		Died	septic shock	2	15	no	No	NO	7
76	male	ZMH	Emergency room	stroke		Died	stroke	8	3	yes	No	Yes	6
42	female	ZMH	Emergency room	myocardial infarction		Died	acute myocardial infarction	2	15	no	No	NO	4
80	male	ZMH	Emergency room	myocardial infarction		Died	acute myocardial infarction	6	15	no	No	NO	6
62	male	ZMH	Emergency room	PE	Asthma	Died	PE	26	14	yes	No	Yes	5
36	male	ZMH	Operational theater	general surgical		Died	septic shock	10	15	yes	No	Yes	0
63	male	TASH	Medical ward	septic shock		Died	septic shock	2	14	no	No	NO	3
31	female	TASH	Emergency room	poisoning		improved and transferred to ward		6	15	no	No	NO	6
34	female	TASH	Emergency room	stroke		Died	stroke	5	11	yes	No	NO	2
30	male	TASH	Emergency room	DKA		Died	DKA	3	13	yes	No	NO	2
43	male	TASH	Medical ward	CNS infection		improved and transferred to ward		18	12	no	yes	NO	0
80	female	TASH	Medical ward	septic shock		improved and transferred to ward		12	14	no	No	NO	3
32	female	TASH	Medical ward		ALL	improved and transferred to ward		8	15	no	No	NO	2
30	female	TASH	Medical ward	congestive heart failure		improved and transferred to ward		7	15	no	No	NO	1
35	female	TASH	Emergency room	DKA		Died	septic shock	11	13	yes	yes	Yes	3
65	female	TASH	Emergency room	stroke		improved and transferred to ward		5	14	no	No	NO	3
55	female	TASH	Emergency room	thyroid storm		Died	septic shock	10	14	no	yes	Yes	7
24	male	TASH	Medical ward	CNS infection		Died	septic shock	7	10	yes	No	Yes	7
55	male	TASH	Emergency room	ARDS		Died	septic shock	2	13	yes	No	NO	7
35	male	TASH	Emergency room	CNS infection		Died	septic shock	7	7	yes	No	Yes	2
43	male	TASH	Medical ward	septic shock		Died	septic shock	2	14	yes	No	Yes	2
78	female	TASH	Emergency room	sever pneumonia		Died	sever pneumonia	7	14	yes	No	Yes	3
25	female	TASH	Medical ward	septic shock		Died	septic shock	7	13	yes	No	Yes	2
58	female	TASH	Medical ward	stroke		Died	septic shock	3	13	no	No	Yes	4
30	male	TASH	Emergency room	septic shock		Died	septic shock	7	14	no	No	NO	0
32	female	TASH	Emergency room	septic shock		Died	septic shock	11	14	yes	yes	Yes	0
71	female	TASH	Emergency room	CNS infection		Died	septic shock	2	11	yes	No	NO	4
30	female	TASH	Gynecology/Obstetrics	general surgical	GTN	improved and transferred to ward		2	15	no	No	NO	0
40	male	TASH	Medical ward	septic shock		Died	septic shock	2	14	no	No	NO	1
29	male	TASH	Medical ward	CNS infection		improved and transferred to ward		2	14	no	No	NO	0
16	male	TASH	Medical ward		ALL	Died		3	14	yes	No	NO	3
62	male	TASH	Emergency room	septic shock		Died	septic shock	20	13	yes	yes	Yes	4
21	male	TASH	Medical ward	septic shock		Died	septic shock	7	12	yes	No	Yes	2
22	female	TASH	Medical ward		AML	Died		3	12	yes	No	NO	2
43	female	TASH	Gynecology/Obstetrics		Sever prechlapsia	left againest		7	15	no	No	NO	0
52	male	TASH	Emergency room	stroke		improved and transferred to ward		7	15	no	No	NO	2
27	female	TASH	Medical ward	PE		Died	PE	2	14	yes	No	NO	1
29	male	TASH	Medical ward		Status epilipticus	Died		32	13	yes	yes	Yes	2
15	male	TASH	Medical ward	ARDS		Died	septic shock	5	14	yes	No	Yes	2
59	male	TASH	Emergency room	congestive heart failure		Died	CHF	2	15	no	No	NO	4
70	female	TASH	Medical ward	stroke		improved and transferred to ward		16	14	yes	yes	NO	5
40	female	TASH	Medical ward	septic shock		improved and transferred to ward		6	15	no	No	NO	0
70	male	TASH	Medical ward	stroke		Died	stroke	4	13	yes	No	NO	7
58	female	TASH	Emergency room	septic shock		improved and transferred to ward		3	15	no	No	NO	1
28	female	TASH	Gynecology/Obstetrics	sever pneumonia	HELLP syndrome	Died	septic shock	8	13	yes	No	Yes	3
45	female	TASH	Medical ward	septic shock		Died	septic shock	4	14	no	No	NO	2
56	male	TASH	Medical ward	septic shock		Died	septic shock	2	14	yes	No	NO	3
42	female	TASH	Emergency room	ARDS		improved and transferred to ward		6	15	yes	No	NO	0
38	female	TASH	Gynecology/Obstetrics	stroke	Preclapsia	improved and transferred to ward		4	14	no	No	NO	2
30	male	TASH	Emergency room	stroke		improved and transferred to ward		14	14	yes	No	NO	1
62	female	TASH	Medical ward	stroke		Died	septic shock	26	11	yes	yes	Yes	5
25	female	TASH	Medical ward	septic shock	MPGN	Died	septic shock	7	15	yes	No	Yes	2
16	male	TASH	Emergency room	DKA		Died	septic shock	6	13	yes	No	Yes	3
22	female	TASH	Emergency room	GBS		left againest		5	15	no	No	NO	0
43	male	TASH	Emergency room		Status epilepticus	improved and transferred to ward		4	14	yes	yes	NO	1
31	male	TASH	Emergency room	sever pneumonia	Status epilepticus	improved and transferred to ward		6	14	no	No	NO	0
67	male	TASH	Emergency room	poisoning		Died	poisoning	4	13	yes	No	NO	0
30	male	TASH	Emergency room	Relapsing fever		Died	ARDS	15	14	yes	No	Yes	2
37	male	TASH	Emergency room	septic shock		Died	septic shock	5	14	yes	No	NO	6
62	female	TASH	Medical ward	septic shock		improved and transferred to ward		8	15	no	No	NO	2
50	male	TASH	Medical ward	septic shock	ALL	Died	septic shock	4	15	no	No	NO	3
27	male	TASH	Medical ward		RPGN	Died	septic shock	12	14	yes	No	Yes	3
55	male	TASH	Medical ward	CNS infection		improved and transferred to ward		5	15	no	No	NO	0
53	male	TASH	Emergency room	CNS infection		Died	septic shock	5	6	yes	No	NO	1
30	female	TASH	Gynecology/Obstetrics		HEELP syndrome	improved and transferred to ward		6	15	no	No	NO	0
52	male	TASH	Emergency room		status asthmatics	improved and transferred to ward		5	15	no	No	NO	1
25	female	TASH	Medical ward	septic shock	AML	Died	septic shock	5	14	no	No	NO	3
23	female	TASH	Emergency room	stroke		left againest		3	14	no	No	NO	1
53	male	TASH	Emergency room	septic shock		Died	septic shock	20	13	yes	yes	Yes	2
48	female	TASH	Medical ward	ARDS		Died	septic shock	15	14	yes	yes	NO	0
20	male	TASH	Emergency room	poisoning		improved and transferred to ward		8	12	yes	No	NO	0
42	male	TASH	Emergency room	septic shock		Died	septic shock	7	14	yes	No	NO	0
23	female	TASH	Emergency room	stroke		left againest		3	14	no	No	NO	1
20	female	TASH	Gynecology/Obstetrics		eclapsia	Died	sever pneumonia	9	10	yes	No	Yes	0
22	male	TASH	Emergency room	septic shock		the same		4	15	no	No	NO	0
24	female	ZMH	Gynecology/Obstetrics		Acute liver failure	left againest		5	14	no	No	NO	1
46	male	ZMH	Operational theater	general surgical		improved and transferred to ward		4	14	yes	No	NO	2
15	female	ZMH	Emergency room	poisoning		improved and transferred to ward		3	15	no	No	NO	0
34	male	ZMH	Emergency room	stroke		improved and transferred to ward		9	14	no	No	NO	1
24	male	ZMH	Emergency room	CNS infection		improved and transferred to ward		5	15	no	No	NO	6
21	female	ZMH	Emergency room		Uremic encephalopathy	improved and transferred to ward		7	14	no	No	NO	0
28	female	ZMH	Gynecology/Obstetrics	stroke	Eclampsia	improved and transferred to ward		5	14	no	No	NO	1
26	female	ZMH	Emergency room	DKA		improved and transferred to ward		5	13	no	No	NO	0
30	male	ZMH	Operational theater	head trauma		improved and transferred to ward		5	7	yes	No	NO	0
70	male	ZMH	Emergency room	septic shock		improved and transferred to ward		11	15	no	No	NO	3
58	female	ZMH	Emergency room	thyroid storm	Stroke	improved and transferred to ward		7	15	no	No	NO	3
19	female	ZMH	Gynecology/Obstetrics	congestive heart failure	CS	improved and transferred to ward		4	15	no	No	NO	1
50	female	ZMH	Emergency room	CNS infection		improved and transferred to ward		3	15	no	No	NO	7
23	female	ZMH	Emergency room	Relapsing fever		improved and transferred to ward		6	15	no	No	NO	0
60	male	ZMH	Emergency room	stroke		Died	septic shock	5	7	yes	No	Yes	4
42	male	ZMH	Emergency room	stroke		Died	stroke	5	13	yes	No	Yes	2
30	female	ZMH	Emergency room	ARDS		Died	septic shock	15	12	yes	yes	Yes	2
29	male	ZMH	Operational theater	stroke		Died	septic shock	27	10	yes	yes	Yes	2
21	female	TASH	Medical ward	ARDS	ALL	Died	septic shock	3	14	yes	No	NO	2
60	female	TASH	Medical ward	congestive heart failure		Died	septic shock	2	14	no	No	NO	3
73	male	TASH	Medical ward		UGIB	improved and transferred to ward		7	15	no	No	NO	4
19	female	TASH	Medical ward		CLD	improved and transferred to ward		4	15	no	No	NO	1
50	female	TASH	Emergency room		Status asthmaticus	improved and transferred to ward		8	14	yes	No	NO	1
25	male	TASH	Medical ward	septic shock		Died	septic shock	4	14	no	No	NO	11
32	male	TASH	Emergency room	congestive heart failure		improved and transferred to ward		5	15	no	No	NO	1
65	male	TASH	Emergency room	CNS infection		Died	CNS infection	9	7	yes	No	Yes	2
43	male	TASH	Emergency room		COPD exacerbation	improved and transferred to ward		13	15	yes	No	NO	1
60	female	TASH	Emergency room	septic shock		Died	septic shock	2	14	no	No	NO	2
76	male	TASH	Emergency room	septic shock		improved and transferred to ward		4	15	no	No	NO	2
50	female	TASH	Medical ward	septic shock		Died	septic shock	8	14	yes	No	Yes	8
22	male	TASH	Emergency room	septic shock		improved and transferred to ward		2	15	yes	No	NO	0
62	male	TASH	Medical ward	sever pneumonia	AKI	Died	septic shock	13	10	yes	yes	Yes	2
60	female	TASH	Medical ward	septic shock	UGIB	improved and transferred to ward		18	15	no	No	NO	2
20	female	TASH	Emergency room	septic shock	ALL	Died	septic shock	2	14	yes	No	NO	2
28	female	TASH	Emergency room	congestive heart failure	AKI	Died	septic shock	2	14	yes	No	NO	4
45	female	TASH	Medical ward	septic shock	CML	improved and transferred to ward		11	15	no	No	NO	2
73	male	TASH	Emergency room		Hemoragic shock	improved and transferred to ward		20	14	no	No	NO	3
16	female	TASH	Emergency room	congestive heart failure		improved and transferred to ward		2	15	no	No	NO	0
50	female	TASH	Emergency room	septic shock		Died	septic shock	3	14	yes	No	NO	1
63	female	TASH	Medical ward		Neutropenic fever	Died	septic shock	3	14	yes	No	NO	10
63	female	TASH	Emergency room	septic shock	AKI	Died		7	15	no	No	NO	2
28	female	TASH	Emergency room	ARDS		Died	septic shock	23	14	yes	yes	Yes	6
65	male	TASH	Medical ward		Hypertensive emergency	Died	acute myocardial infarction	3	14	yes	No	NO	4
26	female	TASH	Emergency room	septic shock	UGIB	improved and transferred to ward		8	15	no	No	NO	2
38	female	TASH	Emergency room	septic shock		Died	septic shock	3	14	no	No	NO	0
38	female	TASH	Emergency room	septic shock		Died	septic shock	6	14	yes	No	NO	0
28	female	TASH	Medical ward		Pulmonary TB	improved and transferred to ward		22	15	no	No	NO	6
16	female	TASH	Medical ward	ARDS	AKI	Died	septic shock	14	14	no	yes	Yes	2
58	male	TASH	Medical ward	septic shock		cured		11	15	no	No	NO	1
40	female	TASH	Medical ward	congestive heart failure		improved and transferred to ward		11	15	no	No	NO	0
28	female	TASH	Emergency room	congestive heart failure		improved and transferred to ward		4	15	no	No	NO	0
62	male	TASH	Emergency room	ARDS		Died	septic shock	20	14	yes	yes	Yes	4
21	male	TASH	Medical ward	septic shock		Died	septic shock	7	14	yes	No	NO	2
43	female	TASH	Medical ward	ARDS		Died	septic shock	3	14	yes	No	NO	2
43	female	TASH	Emergency room	septic shock		improved and transferred to ward		10	15	no	No	NO	0
27	female	TASH	Gynecology/Obstetrics		Sever prechlapsia	improved and transferred to ward		7	15	no	No	NO	0
29	male	TASH	Emergency room	stroke		improved and transferred to ward		11	14	no	No	NO	1
29	male	TASH	Emergency room		Status epilipticus	Died	septic shock	24	13	yes	yes	Yes	2
16	male	TASH	Emergency room	ARDS		Died	septic shock	5	15	yes	No	NO	1
59	male	TASH	Emergency room	congestive heart failure		Died	acute myocardial infarction	3	14	no	No	NO	3
40	female	TASH	Emergency room	septic shock		improved and transferred to ward		16	15	no	No	NO	0
70	male	TASH	Medical ward	stroke		Died	stroke	4	8	yes	No	Yes	5
58	female	TASH	Emergency room	septic shock		improved and transferred to ward		3	15	no	No	NO	1
26	female	TASH	Emergency room	septic shock		improved and transferred to ward		6	15	yes	No	NO	0
56	male	TASH	Emergency room	sever pneumonia		Died	septic shock	3	15	yes	No	NO	3
45	female	TASH	Medical ward	septic shock		Died	septic shock	4	14	no	No	NO	1
28	female	TASH	Gynecology/Obstetrics	sever pneumonia	HEELP syndrome	Died	septic shock	8	14	yes	No	Yes	1
46	male	TASH	Surgical ward	general surgical		Died	stroke	10	13	no	No	NO	4
25	female	TASH	Operational theater	general surgical		Died	septic shock	8	10	yes	No	Yes	3
25	female	TASH	Gynecology/Obstetrics		PPH	improved and transferred to ward		2	15	no	No	NO	0
33	female	TASH	Operational theater	general surgical		improved and transferred to ward		9	15	no	No	NO	2
72	male	TASH	Operational theater	head trauma		Died	septic shock	12	10	yes	No	Yes	2
32	female	TASH	Operational theater	general surgical		improved and transferred to ward		3	15	no	No	NO	0
50	female	TASH	Operational theater	general surgical		improved and transferred to ward		2	15	no	No	NO	1
50	male	TASH	Operational theater	general surgical		improved and transferred to ward		2	15	no	No	NO	1
20	male	TASH	Operational theater	general surgical		improved and transferred to ward		2	15	no	No	NO	0
60	male	TASH	Operational theater	general surgical		improved and transferred to ward		2	15	no	No	NO	2
26	female	TASH	Surgical ward	septic shock		improved and transferred to ward		3	15	no	No	NO	0
25	male	TASH	Operational theater	head trauma		improved and transferred to ward		4	15	no	No	NO	0
36	male	TASH	Operational theater	general surgical		improved and transferred to ward		4	15	no	No	NO	0
63	male	TASH	Surgical ward	PE		Died	PE	3	14	yes	No	NO	2
40	male	TASH	Operational theater	general surgical		Died	head trauma	9	14	yes	No	NO	0
32	female	TASH	Gynecology/Obstetrics	general surgical	CS	improved and transferred to ward		2	15	no	No	NO	0
60	female	TASH	Operational theater	general surgical		improved and transferred to ward		2	15	no	No	NO	2
70	female	TASH	Operational theater	head trauma		improved and transferred to ward		9	12	yes	No	NO	2
36	female	TASH	Operational theater	general surgical		improved and transferred to ward		24	14	no	yes	NO	0
40	male	TASH	Operational theater	general surgical		Died	septic shock	13	14	yes	yes	Yes	0
25	female	TASH	Operational theater	general surgical		improved and transferred to ward		9	15	no	No	NO	0
33	female	TASH	Surgical ward	septic shock		Died	septic shock	26	12	yes	yes	Yes	0
24	male	TASH	Emergency room	CNS infection		improved and transferred to ward		8	12	yes	No	NO	0
26	female	TASH	Operational theater	general surgical		improved and transferred to ward		2	15	no	No	NO	0
67	male	TASH	Medical ward	septic shock		Died	septic shock	5	15	no	No	NO	2
55	male	TASH	Medical ward	septic shock		Died	septic shock	2	14	yes	No	NO	1
33	female	TASH	Operational theater	general surgical		Died	stroke	6	7	yes	No	NO	2
28	male	TASH	Operational theater	general surgical		improved and transferred to ward		8	15	no	No	NO	0
52	male	TASH	Operational theater	septic shock		Died	septic shock	7	10	yes	No	NO	1
41	male	TASH	Operational theater	head trauma		Died	septic shock	6	12	yes	No	Yes	0
36	male	TASH	Operational theater	general surgical		improved and transferred to ward		3	15	no	No	NO	0
18	female	TASH	Operational theater	general surgical		improved and transferred to ward		3	15	no	No	NO	0
30	female	TASH	Gynecology/Obstetrics	general surgical		improved and transferred to ward		4	15	no	No	NO	2
28	male	TASH	Operational theater	general surgical		improved and transferred to ward		4	15	no	No	NO	0
25	female	TASH	Operational theater	general surgical		improved and transferred to ward		2	15	no	No	NO	0
36	male	TASH	Operational theater	general surgical		improved and transferred to ward		4	15	no	No	NO	2
40	female	TASH	Operational theater	general surgical		Died	CNS infection	6	12	yes	No	NO	2
45	male	TASH	Surgical ward	sever pneumonia		improved and transferred to ward		25	15	no	No	NO	0
40	male	TASH	Surgical ward	head trauma		improved and transferred to ward		23	8	yes	No	NO	0
40	male	TASH	Operational theater	general surgical		improved and transferred to ward		3	15	no	No	NO	0
16	female	TASH	Surgical ward	general surgical		improved and transferred to ward		16	15	no	No	NO	0
60	male	TASH	Operational theater	general surgical		improved and transferred to ward		2	15	no	No	NO	2
82	male	TASH	Operational theater	general surgical		improved and transferred to ward		9	15	no	No	NO	2
47	male	TASH	Operational theater	general surgical		improved and transferred to ward		18	13	yes	No	Yes	0
26	male	TASH	Operational theater	general surgical		improved and transferred to ward		3	15	no	No	NO	0
60	male	TASH	Operational theater	general surgical		improved and transferred to ward		3	15	no	No	NO	2
32	male	ZMH	Emergency room	DKA		Died	DKA	3	13	yes	No	NO	2
36	male	ZMH	Emergency room	septic shock		Died	septic shock	2	14	yes	No	NO	0
80	male	ZMH	Emergency room	congestive heart failure		Died	PE	2	12	yes	No	NO	5
80	female	ZMH	Emergency room	congestive heart failure		Died	CHF	9	15	no	No	NO	4
33	female	ZMH	Emergency room	septic shock		Died	septic shock	2	12	yes	No	NO	0
28	male	TASH	Operational theater	general surgical		improved and transferred to ward		2	15	no	No	NO	0
50	female	TASH	Surgical ward	septic shock		Died	PE	8	12	yes	No	Yes	1
30	female	TASH	Operational theater	general surgical		improved and transferred to ward		4	15	no	No	NO	0
63	female	TASH	Surgical ward	general surgical		improved and transferred to ward		2	15	no	No	NO	2
41	female	TASH	Operational theater	general surgical		improved and transferred to ward		2	14	no	No	NO	0
50	female	TASH	Operational theater	general surgical		improved and transferred to ward		2	15	yes	No	NO	1
35	female	TASH	Operational theater	general surgical		improved and transferred to ward		3	14	yes	No	NO	0
68	female	TASH	Operational theater	general surgical		Died	septic shock	3	14	yes	No	NO	2
52	male	TASH	Emergency room	stroke		improved and transferred to ward		13	15	no	No	NO	1
60	male	TASH	Medical ward	sever pneumonia		improved and transferred to ward		5	14	no	No	NO	2
50	female	TASH	Emergency room	ARDS		improved and transferred to ward		7	15	yes	No	NO	0
52	female	ZMH	Medical ward	Relapsing fever		Died	Relapsing fever	5	14	yes	No	NO	1
24	male	TASH	Medical ward	septic shock		Died	septic shock	8	14	no	No	NO	2
40	male	ZMH	Emergency room	Relapsing fever		improved and transferred to ward		7	15	no	No	NO	0
82	female	ZMH	Emergency room	GBS		improved and transferred to ward		8	15	no	No	NO	0
45	male	ZMH	Emergency room	congestive heart failure		Died	CHF	10	14	yes	No	NO	3
78	male	ZMH	Medical ward	septic shock		Died	septic shock	10	14	no	No	NO	4
56	female	ZMH	Operational theater	general surgical		Died	septic shock	16	15	yes	No	Yes	0
25	female	ZMH	Emergency room	DKA		improved and transferred to ward		5	14	no	No	NO	0
43	female	ZMH	Emergency room	septic shock		improved and transferred to ward		9	15	no	No	NO	0
0	female	ZMH	Surgical ward	general surgical		improved and transferred to ward		10	15	no	No	NO	0
0	female	ZMH	Gynecology/Obstetrics	general surgical		improved and transferred to ward		8	15	yes	No	NO	0
51	female	ZMH	Surgical ward	general surgical		improved and transferred to ward		5	15	no	No	NO	0
31	male	ZMH	Emergency room	myocardial infarction		improved and transferred to ward		5	15	no	No	NO	0
35	male	ZMH	Emergency room	ARDS		Died	ARDS	15	14	yes	yes	Yes	2
38	male	ZMH	Emergency room	head trauma		Died	head trauma	14	14	yes	No	Yes	6
40	male	ZMH	Medical ward	Relapsing fever		Died	septic shock	10	14	yes	No	NO	0
45	female	ZMH	Emergency room	GBS		Died	DKA	15	15	yes	No	Yes	2
49	male	ZMH	Emergency room	septic shock		improved and transferred to ward		9	14	no	No	NO	0
50	female	ZMH	Medical ward	congestive heart failure		Died	CHF	12	15	no	No	NO	5
52	male	ZMH	Operational theater	general surgical		improved and transferred to ward		5	15	no	No	NO	1
59	female	ZMH	Emergency room	thyroid storm		improved and transferred to ward		7	7	yes	No	NO	1
23	male	ZMH	Operational theater	general surgical		improved and transferred to ward		17	15	yes	No	NO	0
47	male	ZMH	Emergency room	ARDS		Died	ARDS	5	15	yes	No	NO	0
42	female	ZMH	Emergency room	stroke		Died	stroke	4	7	yes	No	NO	2
30	male	ZMH	Emergency room	ARDS		Died	ARDS	5	14	yes	No	NO	0
36	female	ZMH	Emergency room	CNS infection		improved and transferred to ward		3	14	no	No	NO	0
78	male	ZMH	Emergency room	septic shock		improved and transferred to ward		5	14	no	No	NO	2
33	female	ZMH	Emergency room	congestive heart failure		improved and transferred to ward		3	15	no	No	NO	1
25	male	ZMH	Emergency room	general surgical		improved and transferred to ward		11	15	no	No	NO	0
36	male	ZMH	Emergency room	CNS infection		improved and transferred to ward		2	14	no	No	NO	0
55	male	TASH	Operational theater	general surgical		improved and transferred to ward		6	14	yes	No	NO	1
24	male	TASH	Medical ward	septic shock		Died	septic shock	19	14	yes	yes	Yes	0
40	female	TASH	Surgical ward	general surgical		improved and transferred to ward		4	14	no	No	NO	0
26	male	TASH	Operational theater	head trauma		improved and transferred to ward		3	15	no	No	NO	0
62	male	TASH	Operational theater	general surgical		improved and transferred to ward		3	15	yes	No	NO	0
23	female	TASH	Operational theater	head trauma		improved and transferred to ward		5	14	yes	No	NO	0
75	female	TASH	Medical ward	myocardial infarction		Died	septic shock	7	14	no	No	NO	3
48	female	TASH	Gynecology/Obstetrics	general surgical		Died	septic shock	10	15	yes	No	NO	0
26	male	TASH	Surgical ward	general surgical		improved and transferred to ward		22	14	yes	No	NO	2
23	female	TASH	Gynecology/Obstetrics	general surgical		Died	septic shock	10	13	yes	No	NO	0
32	female	TASH	Emergency room	head trauma		Died	head trauma	5	8	yes	No	NO	0
70	female	TASH	Operational theater	general surgical		improved and transferred to ward		5	15	no	No	NO	2
20	male	TASH	Operational theater	general surgical		improved and transferred to ward		8	15	no	No	NO	0
52	female	TASH	Operational theater	general surgical		Died	septic shock	5	15	yes	No	NO	1
80	female	TASH	Operational theater	general surgical		Died	septic shock	12	15	no	No	NO	4
58	male	TASH	Operational theater	general surgical		improved and transferred to ward		11	15	no	No	NO	0
50	female	TASH	Operational theater	general surgical		Died	septic shock	8	15	yes	No	NO	4
27	male	TASH	Emergency room	head trauma		improved and transferred to ward		7	8	yes	No	NO	0
20	female	TASH	Operational theater	general surgical		improved and transferred to ward		5	14	no	No	NO	2
27	male	TASH	Operational theater	general surgical		improved and transferred to ward		3	15	no	No	NO	2
52	male	TASH	Operational theater	general surgical		improved and transferred to ward		7	15	no	No	NO	1
30	male	TASH	Operational theater	head trauma		Died	head trauma	6	13	yes	No	NO	0
60	male	TASH	Operational theater	general surgical		Died	septic shock	12	13	yes	No	Yes	4
25	male	TASH	Operational theater	general surgical		improved and transferred to ward		3	15	no	No	NO	0
25	male	TASH	Operational theater	general surgical		improved and transferred to ward		3	1	no	No	NO	0
30	female	TASH	Operational theater	general surgical		Died	acute myocardial infarction	4	15	yes	No	NO	3
28	female	TASH	Operational theater	general surgical		improved and transferred to ward		4	15	no	No	NO	2
50	male	TASH	Operational theater	general surgical		improved and transferred to ward		4	15	no	No	NO	1
50	male	TASH	Operational theater	general surgical		improved and transferred to ward		4	15	no	No	NO	1
22	female	TASH	Surgical ward	general surgical		improved and transferred to ward		11	15	no	No	NO	0
49	male	TASH	Operational theater	general surgical		improved and transferred to ward		11	15	no	No	NO	2
80	female	TASH	Surgical ward	septic shock		Died	septic shock	4	15	no	No	NO	3
36	male	TASH	Operational theater	general surgical		improved and transferred to ward		3	15	no	No	NO	2
